# Supplementary material for: Engineering the unicellular alga Phaeodactylum tricornutum for high‐value plant triterpenoid production
Source: Plant Biotechnol J. 2018 Jun 19;17(1):75–87. doi: 10.1111/pbi.12948 (PMC6330534; doi:10.1111/pbi.12948)
Supplement: Supplementary file 2 — Table S3 Oligonucleotides used in this study. [file PBI-17-75-s001.xlsx]

## Sheet: Sheet1
Supplementary table 3: Primers used in this study
Name	Sequence
Golden gate cloning
LjLUS
FW_LJLUS_1	AA GAAGAC TT GAGG ACCCCAACTCAGAGGCTTACAAACT
RV_LJLUS_1	ccGAAGACTTAAGCTCATGCACATAAGACTCTGCGACGG
FW_LjLUS_middle	GAAACCACTAGGTACCTTTGCATTGGAAGTGTAGAGAAGGTGTTATATTTGATTGCGCGTTGGGTT
RV_LjLUS_middle	CCTCAACCCAACGCGCAATCAAATATAACACCTTCTCTACACTTCCAATGCAAAGGTACCTAGTGG
FW_LjLUS_3	AAGAAGACTTAATGTGGAAGTTGAAGGTAGCAGAAGGA
RV_LjLUS_3	ccGAAGACTTTTTCATCCTCGTAACGTACATGATTAATAGCAACTT
MtCyp Primers
GG_MtCYP716A12_F	CCGAAGACttAATGGAGCCTAATTTCTATCT
GG_MtCYP716A12_578_R	gtGAAGACAACCTCAACGCTCATGAACAAC
GG_MtCYP716A12_574_F	CCGAAGACATGAGGACGAGAATCATGTAGC
GG_MtCYP716A12_R	GtGAAGACCCAAGCTCMAGCTTTGTGTGGATAAAGG
MtCPR
GG_MtCYPR_F	CCGAAGACtgAATGACTTCTTCCAATTCCGA
GG_MtCYPR_990_R	gtGAAGACAAGTCACCAGTTTCGTATGTTA
GG_MtCYPR_987_F	CCGAAGACATTGACCATGTGGGTGTTTATG
GG_MtCYPR_R	GtGAAGACCCAAGCTCMCCAGACATCCCTAAGGTAGC
Primers for MtCyp-CPR fusion by Gibson assembly
GG_LL_R	CGGAGCCGGAGGAGGTGGAGCCAGCTTTGTGTGGATAAAGGCGAATTG
GG_LL_F	GGCTCCACCTCCTCCGGCTCCGGCGATGATGCTGATATTGCTGATGGAAAAA
GG_DMtCPR_2664_F	CGGCGTAACATACGAAACTGGAGATCATGTGG
GG_DMtCPR_2664_R	CCACATGATCTCCAGTTTCGTATGTTACGCCG
GG_DMtCPR_R	TAGCACGCTTCTGGGTCTCGAAGCTCTCMCATCCCTAAGGTAGCGTCCATCCAT
QPCR
Target genes
FW_Q_Ble	GACTTCGTGGAGGACGACTT
RV_Q_Ble	GACACGACCTCCGACCACT
FW_Q_LjLUS	CCATGTTTGGATCTGCATTG
RV_Q_LjLUS	TAAACCCCTAGCACCGTGAC
Reference genes
Q_M_FW_RP3A	AAAGAGCATGCCAAGTGGTG
Q_M_RV_RP3A	TCTACAGCTCGAATGTCCCC
FW_UbQO	GGCGGTCGATCTTAAACGTA
RV_UbQO	ATCGGCTCTTTCGTTCTTCA
Sterol pathway
FW_Q_idi_sqs_pti	CACCAACACCGAACAGTACA
RV_Q_idi_sqs_pti	GCGTTGATCGACGTAATCTT
FW_Q_HMG-CoA synthase	TGGACGCAGTCTTGAAGAAG
RV_Q_HMG-CoA synthase	CGCTGGCGGTGTATGTATTA
FW_Q_ISPD	TTGTCCACGATGCCAAAGA
RV_Q_ISPD	GTGTTCGCAGAACCGTAGAA
FW_Q_ISPE	GTGTTCCCGTAGACAACTCAA
RV_Q_ISPE	GATCAGATTGGCTCGAAAGGA
FW_Q_PtiOSC	ACAATCAGTGTCTGGCAAGC
RV_Q_PtiOSC	CAGGTAGGTCCACGTGGTTT
FW_Q_HMGR	TACCAACTGGCTGGAAGGAC
RV_Q_HMGR	AAAAGACCGCGGTAACAATG
FW_Q_MoO	CCATCGTATTCAGCACGAGA
RV_Q_MoO	GTCCGCTGTGATTGAGAACA
FW_Q_C24_Sterol_reductase	TCGCACTCCCTCTCGTAGTT
RV_Q_C24_Sterol_reductase	ACCGTTCCAGCAATACTTGG
FW_Q_Methylsterol Oxygenase	CCATCGTATTCAGCACGAGA
RV_Q_Methylsterol Oxygenase	GTCCGCTGTGATTGAGAACA
FW_Q_sterol Dehydrogenase	GCCCAAGATTGATGTGGTCT
RV_Q_Sterol Dehydrogenase	CCGTAACGTCTTTTCCCGTA
